# Supplementary material for: Comprehensive Functional Analysis of Mycobacterium tuberculosis Toxin-Antitoxin Systems: Implications for Pathogenesis, Stress Responses, and Evolution
Source: PLoS Genet. 2009 Dec 11;5(12):e1000767. doi: 10.1371/journal.pgen.1000767 (PMC2781298; doi:10.1371/journal.pgen.1000767)
Supplement: Table S1 — BLAST analysis to identify M. tuberculosis TA system homologs. Toxin and antitoxin system homologs used for PSI-BLAST analysis, M. tuberculosis BLAST hits and E-values are shown. For each homolog identified, we determined if an adjacent putative toxin/antitoxin was nearby and conserved domains present in these proteins are indicated. M. tuberculosis homologs that were significantly larger than 150 amino acids were excluded. (0.03 MB XLS) [file pgen.1000767.s003.xls]

## Sheet: Sheet1
Known TA proteins	Gene Origin	Protein length	Accession number	TB homolog	E-value	Protein length	Adjacent putative toxin/antitoxin	Protein length	Conserved protein domains
CcdB (toxin)	plasmid F	110	CAP07667	No
CcdA (antitoxin)	plasmid F	72	CAP07666	No
MazF (toxin)	E. coli	111	NP_417262	Rv1495	2e-22	105	Rv1494	100	none
				Rv2801c	8e-20	118	Rv2801A	76	none
				Rv1991c	1e-18	114	Rv1991A	82	none
				Rv1942c	1e-17	110	Rv1943c	125	none
				Rv0456A	1e-16	94	Rv0456B	57	none
				Rv0659c	3e-14	102	Rv0660c	81	none
				Rv1102c	2e-12	103	1103c	106	none
MazE (antitoxin)	E. coli	82	NP_417263	No
PemK (toxin, MazF family)	Rhodococcus erythropolis	106	ABF48487	Rv1495	2e-23	105	Rv1494	100	none
Doc (toxin)	Enterobacteria phage P1	126	YP_006571	No
Phd (antitoxin)	Enterobacteria phage P1	73	YP_006570	Rv3385c	7e-05	102	Rv3384c	130	PIN superfamily, COG1848
Phd (antitoxin)	Frankia alni ACN14a	87	YP_710837	Rv3407	2e-17	99	Rv3408	136	PIN superfamily, COG1848
				Rv0596c	6e-17	85	Rv0595c	130	VapC, PIN superfamily, COG1848
				Rv0626	1e-15	86	Rv0627	135	VapC, PIN, PRK13725
				Rv3385c	6e-12	102	Rv3384c	130	PIN superfamily, COG1848
				Rv3181c	5e-11	150	Rv3180c	144	PIN superfamily, COG1848
				Rv2830c	4e-08	71	Rv2829c	130	PIN superfamily, COG1848, COG3744
RelE (toxin)	E. coli	95	AP_002185	No
RelB (antitoxin)	E. coli	79	AP_002186	No
YoeB (toxin, RelE family)	E.coli	84	AP_002617	Rv3358	4e-21	85	Rv3357	91	StbD, Phd, PRK11409
YefM (antitoxin)	E. coli	83	AP_002618	Rv2865	5e-28	93	Rv2866	87	RelE
				Rv1247c	2e-24	89	Rv1246c	97	RelE
				Rv3357	5e-20	91	Rv3358	85	RelE
				Rv0268c	1e-13	169	no
Known TA genes	Gene Origin	Protein length	Accession number	TB homolog	E value	Protein length	Adjacent putative toxin/antitoxin	Protein length	Conserved protein domains
HipA (toxin)	E. coli	440	AP_002129	No
HipB (antitoxin)	E. coli	88	AP_002130	Rv0465c	3e-21	486	excluded
				Rv0474	2e-16	140	no
				Rv2515c	2e-14	415	excluded
				Rv1956	3e-13	149	no
				Rv0023	1e-12	256	excluded
				Rv2745c	2e-12	112	no
				Rv2017	1e-10	346	excluded
				Rv2021c	5e-07	101	2020c	99	COG4889
ParE (toxin)	plasmid RK2	103	AAA92775	Rv1959c	2e-06	98	Rv1960c	83	RHH_2,COG3609, antidote_CC2985
ParD (antitoxin)	plasmid RK2	83	AAA92774	No
HigB (toxin)	plasmid Rts1 (E.coli)	92	AAC43982	No
HigA (antitoxin)	plasmid Rts1 (E.coli)	104	AAC43983	No
HigA (antitoxin)	Xylanimonas cellulosilytica DSM 15894	111	ZP_03912138	Rv0465c	0.001	486	no
VapC (toxin)	Frankia sp.	127	ABD13457	Rv2757c	1e-23	138	Rv2758c	88	COG5450, DUF2191 superfamily
				Rv2527	3e-23	133	Rv2526	75	none
				Rv0301	6e-21	141	Rv0300	73	none
				Rv0229c	1e-20	226	excluded
				Rv0595c	1e-20	130	Rv0596c	85	PHD, COG4118, PhdYeFM
				Rv0627	4e-16	135	Rv0626	86	PHD, PhdYeFM
				Rv0656c	2e-15	127	Rv0657c	51	DUF2191, COG5450
				Rv0665	2e-13	112	Rv0664	90	none
				Rv2546	3e-13	137	Rv2545	92	DUF2191, COG5450
				Rv1561	1e-09	134	Rv1560	72	DUF2191, COG5450
VapB (antitoxin)	Frankia sp.	82	ABD13456	Rv3181c	1e-11	150	Rv3180c	144	PIN, COG1848
				Rv0626	4e-11	86	Rv0627	135	VapC, PIN, PRK13725
				Rv0596c	4e-11	85	Rv0595c	130	VapC, PIN superfamily, COG1848
				Rv3407	1e-09	99	Rv3408	136	PIN superfamily, COG1848
				Rv3385c	5e-09	102	Rv3384c	130	PIN superfamily, COG1848
				Rv2830c	1e-07	71	Rv2829c	130	PIN superfamily, COG1848, COG3744
				Rv1247c	8e-07	89	Rv1246c	97	RelE
StbB (toxin, VapC family)	Pseudomonas syringae(pDC3000B)	139	AAO59109.1	Rv0595c	5e-05	130	Rv0596c	85	PHD, COG4118, PhdYeFM
StbC (antitoxin, VapB family)	Pseudomonas syringae (pDC3000B)	97	AAO59110.1	Rv1952	0.006	71	Rv1953	103	VapC, PIN
