# Supplementary material for: Comprehensive Functional Analysis of Mycobacterium tuberculosis Toxin-Antitoxin Systems: Implications for Pathogenesis, Stress Responses, and Evolution
Source: PLoS Genet. 2009 Dec 11;5(12):e1000767. doi: 10.1371/journal.pgen.1000767 (PMC2781298; doi:10.1371/journal.pgen.1000767)
Supplement: Table S3 — Conservation of TA systems across the genus Mycobacterium. The top BLAST hit in each organism is shown along with conserved antitoxin (if present). Reciprocal indicates whether the BLAST hit was the top reciprocal hit to the M. tuberculosis query toxin and synteny indicates whether the BLAST hit resides in a similar genomic context as the M. tuberculosis query toxin. For all strains other than M. leprae, top BLASTP hit is shown and top TBLASTX hit is shown for M. leprae. Putative antitoxin sequences shaded in grey indicate truncated sequences that are likely nonfunctional. Note that there is a possible duplication of Rv3384c in the M. canetti genome, but because the assembly used in this analysis is preliminary, this apparent duplication event may be due to an error in the draft assembly. (0.11 MB XLS) [file pgen.1000767.s005.xls]

## Sheet: Sheet1
	M. tuberculosis		M. africanum				M. bovis				M. canetti					M. tuberculosis		M. microti				M. abcessus				M.avium 104				M. avium paratuberculosis					M. tuberculosis		M. gilvum				M. kansasii				M. leprae				M. marinum
Protein Family	Toxin	Antitoxin	Toxin	Antitoxin	Reciprocal	Syntenic	Toxin	Antitoxin	Reciprocal	Syntenic	Toxin	Antitoxin	Reciprocal	Syntenic	Protein Family	Toxin	Antitoxin	Toxin	Antitoxin	Reciprocal	Syntenic	Toxin	Antitoxin	Reciprocal	Syntenic	Toxin	Antitoxin	Reciprocal	Syntenic	Toxin	Antitoxin	Reciprocal	Syntenic	Protein Family	Toxin	Antitoxin	Toxin	Antitoxin	Reciprocal	Syntenic	Toxin	Antitoxin	Reciprocal	Syntenic	Toxin	Antitoxin	Reciprocal	Syntenic	Toxin
PIN-domain	Rv0065	Rv0064A	529590-530243	529601-529849	Y	Y	Mb0066	71616-71855	Y	Y	538624-539277c	539018-539266c	Y	Y	PIN-domain	Rv0065	Rv0064A	1243375-1244028c	1243769-1244017c	Y	Y	NONE				NONE				NONE				PIN-domain	Rv0065	Rv0064A	Mflv_5200	5544350-5544580c	Y	N	4237910-4238722c	4238304-4238549	N	N	NONE				NONE
	Rv0240	Rv0239	3461335-3461775	3461088-3461330	Y	Y	Mb0246	Mb0245	Y	Y	4414210-4414650c	4414655-4414897c	Y	Y		Rv0240	Rv0239	1848733-1849173c	1849178-1849420c	Y	Y	NONE				NONE				NONE					Rv0240	Rv0239	NONE				NONE				NONE				NONE
	Rv0277c	Rv0277A	3504327-3504758c	3504779-3504964c	Y	Y	Mb0283c	331658-331485c	Y	Y	4370799-4371281	4370545-4370829	Y	Y		Rv0277c	Rv0277A	1414302-1414733	1414096-1414281	Y	Y	NONE				NONE				NONE					Rv0277c	Rv0277A	Mflv_0928	Mflv_0929	N	N	2113398-2114027c	2113816-2114082c	N	N	NONE				NONE
	Rv0301	Rv0300	3537861-3538451	3537499-3538029	Y	Y	Mb0309	Mb0308	Y	Y	1782637-1783248	NONE	N	N		Rv0301	Rv0300	2226181-2226771	2225819-2226349	Y	Y	NONE				NONE				NONE					Rv0301	Rv0300	Mflv_5190	5533460-5533687	Y	N	NONE				NONE				NONE
	Rv0549c	Rv0550c	3814412-3814729c	3814717-3815040c	Y	Y	Mb0564c	Mb0565c	Y	Y	3630575-3630997c	3630985-3631308c	Y	Y		Rv0549c	Rv0550c	452901-453218	452590-452913	Y	Y	NONE				NONE				NONE					Rv0549c	Rv0550c	Mflv_5200	5544350-5544580c	N	N	4237910-4238722c	4238304-4238549	N	N	NONE				NONE
	Rv0582	Rv0581	3851999-3852409	3851778-3852005	Y	Y	Mb0597	Mb0596	Y	Y	3669887-3670297	3669666-3669893	Y	Y		Rv0582	Rv0581	1622468-1622878	1622247-1622474	Y	Y	NONE				NONE				NONE					Rv0582	Rv0581	NONE				NONE				NONE				NONE
	Rv0595c	Rv0596c	3868919-3869566c	3869308-3869766c	Y	Y	Mb0611c	Mb0612c	Y	Y	3686850-3687497c	3687239-3687697c	Y	Y		Rv0595c	Rv0596c	1639389-1640036c	1639778-1640236c	Y	Y	NONE				NONE				MAP_2027c	MAP2028c	N	N		Rv0595c	Rv0596c	NONE				930546-930983c	NONE	Y	N	NONE				NONE
	Rv0598c	Rv0599c	3871234-3871656c	3871644-3871907c	Y	Y	Mb0614c	Mb0615c	Y	Y	3689165-3689587c	3689575-3689838c	Y	Y		Rv0598c	Rv0599c	1641704-1642126c	1642114-1642377c	Y	Y	NONE				NONE				NONE					Rv0598c	Rv0599c	NONE				2980641-2981261c	2981065-2981298c	Y	N	NONE				NONE
	Rv0609	Rv0608	3877546-3877965	3877310-3877567	Y	Y	Mb0625	Mb0624	Y	Y	3692105-3692524	3691869-3692126	Y	Y		Rv0609	Rv0608	1749596-1750015	1749994-1750251c	Y	Y	NONE				NONE				NONE					Rv0609	Rv0608	NONE				4552410-4552838	4552038-4552409	N	N	NONE				NONE
	Rv0617	Rv0616A	3884943-3885485	3884851-3885087	Y	Y	Mb0634	712027-712254	Y	Y	3699502-3700044	3699410-3699646	Y	Y		Rv0617	Rv0616A	1742076-1742618c	1742474-1742710c	Y	Y	NONE				NONE				NONE					Rv0617	Rv0616A	NONE				939334-939738	939110-939340	Y	N	NONE				NONE
	Rv0624	Rv0623	3890716-3891132	3890474-3890737	Y	Y	Mb0640	Mb0639	Y	Y	1782133-1782543	2123521-2123763	N	N		Rv0624	Rv0623	1736423-1736839c	1736818-1737081c	Y	Y	NONE				NONE				NONE					Rv0624	Rv0623	NONE				4552410-4552838	4552038-4552409	N	N	NONE				NONE
	Rv0627	Rv0626	3892304-3892762	3892083-3892358	Y	Y	Mb0643	Mb0642	Y	Y	3686850-3687497c	1669159-1669362	N	N		Rv0627	Rv0626	1734793-1735251c	1735197-1735472c	Y	Y	NONE				NONE				MAP_2027c	MAP2028c	Y	N		Rv0627	Rv0626	NONE				930546-930983c	NONE			NONE				NONE
	Rv0656c	Rv0657c	3927590-3928135c	3928068-3928232c	Y	Y	Mb0675c	Mb0676c	Y	Y	4270969-4271514	4270872-4271102	Y	Y		Rv0656c	Rv0657c	359062-359607c	359540-359704c	Y	Y	NONE				NONE				NONE					Rv0656c	Rv0657c	NONE				NONE				NONE				NONE
	Rv0661c	Rv0662c	3929941-3930507c	3930375-3930797c	Y	Y	Mb0680c	Mb0681c	Y	Y	4268858-4269163	4268309-4268731	Y	Y		Rv0661c	Rv0662c	772753-773319	772463-772885	Y	Y	NONE				NONE				NONE					Rv0661c	Rv0662c	NONE				NONE				NONE				NONE
	Rv0665	Rv0664	3933371-3933745	4015567-4015842	Y	Y	Mb0684	Mb0683	Y	Y	4265286-4265735c	4265696-4266253c	Y	Y		Rv0665	Rv0664	769515-769889c	769850-770407c	Y	Y	NONE				NONE				MAP_2027c	MAP2028c	N	N		Rv0665	Rv0664	NONE				NONE				NONE				NONE
	Rv0749	Rv0748	4015791-4016294	4015567-4015842	Y	Y	Mb0770	Mb0769	Y	Y	4182188-4182691c	4182640-4182915c	Y	Y		Rv0749	Rv0748	33065-33568c	33517-33792c	Y	Y	NONE				NONE				NONE					Rv0749	Rv0748	Mflv_0928	Mflv_0929	N	N	2113398-2114027c	2113816-2114082c	N	N	NONE				NONE
	Rv0960	Rv0959A	4247010-4247507	4246897-4247127	Y	Y	Mb0985	1073766-1073987	Y	Y	2726464-2726961	2726351-2726581	Y	Y		Rv0960	Rv0959A	1378806-1379303c	1379186-1379416c	Y	Y	NONE				NONE				NONE					Rv0960	Rv0959A	Mflv_5200	5544350-5544580c	N	N	4237910-4238722c	4238304-4238549	N	N	NONE				NONE
	Rv1114	Rv1113	716580-717125	716557-716754	Y	Y	Mb1144	Mb1143	Y	Y	3988807-3989352c	3989178-3989375c	Y	Y		Rv1114	Rv1113	2490280-2490825	2490257-2490454	Y	Y	NONE				MAV_1240	MAV_1239	Y	N	MAP_2680c	3015482-3015688c	Y	N		Rv1114	Rv1113	NONE				NONE				NONE				NONE
	Rv1242	Rv1241	863001-863462	862699-863034	Y	Y	Mb1274	Mb1273	Y	Y	3841901-3842362c	3842329-3842664c	Y	Y		Rv1242	Rv1241	849273-849734c	849701-850036c	Y	Y	NONE				NONE				NONE					Rv1242	Rv1241	Mflv_0928	Mflv_0929	N	N	682522-683286c	682950-684185c	Y	N	ML1325	ML1324	N	N	NONE
	Rv1397c	Rv1398c	1057153-1057587c	1057551-1057823c	Y	Y	Mb1432c	Mb1433c	Y	Y	4357937-4358371	4357701-4357973	Y	Y		Rv1397c	Rv1398c	2764309-2764743	2764073-2764345	Y	Y	NONE				NONE				NONE					Rv1397c	Rv1398c	NONE				NONE				NONE				NONE
	Rv1561	Rv1560	1250494-1250928	1250177-1250518	Y	Y	Mb1587	Mb1586	Y	Y	2254316-2254750c	2254726-2255067c	Y	Y		Rv1561	Rv1560	2352089-2352523	2351772-2352113	Y	Y	NONE				NONE				NONE					Rv1561	Rv1560	NONE				NONE				NONE				NONE
	Rv1720c	Rv1721c	1419132-1419521c	1419518-1419814c	Y	Y	Mb1749c	Mb1750c	Y	Y	2098107-2098496c	2098493-2098747c	Y	Y		Rv1720c	Rv1721c	2857572-2857961	2857279-2857575	Y	Y	NONE				NONE				NONE					Rv1720c	Rv1721c	Mflv_5200	5544350-5544580c	N	N	4341163-4341576c	4341549-4341857c	Y	N	NONE				NONE
	Rv1741	Rv1740	1439910-1440380	1439890-1440132	Y	Y	Mb1770	Mb1769	Y	Y	2123541-2124011	2123521-2123763	Y	Y		Rv1741	Rv1740	2857572-2857961c	2837014-2837256c	Y	Y	NONE				NONE				NONE					Rv1741	Rv1740	NONE				NONE				NONE				NONE
	Rv1838c	Rv1839c	1566335-1566805c	1566727-1567008c	Y	Y	Mb1869c	Mb1870c	Y	Y	1366169-1366639	1365966-1366247	Y	Y		Rv1838c	Rv1839c	1884364-1884834c	1884756-1885037c	Y	Y	NONE				NONE				NONE					Rv1838c	Rv1839c	NONE				NONE				NONE				NONE
	Rv1953	Rv1952	1681180-1681542	1680989-1681234	Y	Y	Mb1988	Mb1987	Y	Y	1246932-1247294c	1247240-1247485c	Y	Y		Rv1953	Rv1952	1662513-1662875	1662322-1662567	Y	Y	NONE				NONE				NONE					Rv1953	Rv1952	NONE				NONE				NONE				NONE
	Rv1962c	Rv1962A	1685159-1685569c	1685570-1685854c	Y	Y	Mb1997c	2197183-2196911c	Y	Y	1242907-1243317	1242622-1242906	Y	Y		Rv1962c	Rv1962A	1666492-1666902c	1666903-1667187c	Y	Y	NONE				NONE				NONE					Rv1962c	Rv1962A	NONE				2493912-2494535	2493580-2494128	N	N	NONE				NONE
	Rv1982c	Rv1982A	1692988-1693533c	1693416-1693706c	Y	Y	Mb2004c	2205017-2204757	Y	Y	1217729-1218274	1217556-1217846	Y	Y		Rv1982c	Rv1982A	2395917-2396462c	2396345-2396635c	Y	Y	NONE				NONE				NONE					Rv1982c	Rv1982A	NONE				4552410-4552838	4552038-4552409	Y	N	NONE				NONE
	Rv2010	Rv2009	1725841-1726239	1725436-1725840	Y	Y	Mb2033	Mb2032	Y	Y	1186360-1186758c	1186759-1187163c	Y	Y		Rv2010	Rv2009	4103409-4103807c	4103808-4104212c	Y	Y	NONE				NONE				NONE					Rv2010	Rv2009	NONE				NONE				NONE				NONE
	Rv2103c	Rv2104c	1834499-1834939c	1834940-1835209c	Y	Y	Mb2129c	Mb2130c	Y	Y	2960086-2960526	2959816-2960085	Y	Y		Rv2103c	Rv2104c	1563992-1564432	1563722-1563991	Y	Y	NONE				NONE				NONE					Rv2103c	Rv2104c	Mflv_0928	Mflv_0929	Y	N	1712978-1713445c	NONE	Y	N	ML1325	ML1324	Y	Y	NONE
	Rv2231A	RV2231B	1973477-1973905c	1973948-1974151c	Y	Y	2484884-2485312c	2485358-2485531c	Y	Y	2820883-2821311	2820637-2820840	Y	Y		Rv2231A	RV2231B	2638392-2638820	2638146-2638349	Y	Y	NONE				NONE				NONE					Rv2231A	RV2231B	NONE				NONE				NONE				NONE
	Rv2494	Rv2493	2274845-2275282	2274612-2274851	Y	Y	Mb2522	Mb2521	Y	Y	450897-451334c	451328-451567c	Y	Y		Rv2494	Rv2493	1318914-1319351	1318681-1318920	Y	Y	NONE				NONE				NONE					Rv2494	Rv2493	NONE				939334-939738	939110-939340	N	N	NONE				NONE
	Rv2527	Rv2526	2317664-2318263	2317629-2317865	Y	Y	Mb2556	Mb2555	Y	Y	406885-407484c	407283-407519c	Y	Y		Rv2527	Rv2526	1156322-1156921c	1156720-1156956c	Y	Y	NONE				NONE				NONE					Rv2527	Rv2526	Mflv_5190	5533460-5533687	N	N	NONE				NONE				NONE
	Rv2530c	Rv2530A	2320811-2321293c	2321227-2321460c	Y	Y	Mb2559c	Mb2559Ac	Y	Y	403852-404334	403685-403918	Y	Y		Rv2530c	Rv2530A	1153289-1153771	1153122-1153355	Y	Y	NONE				NONE				NONE					Rv2530c	Rv2530A	NONE				2510835-2511737	2510835-2511737	Y	Y	NONE				NONE
	Rv2546	Rv2545	2335174-2335767	2334881-2335261	Y	Y	Mb2576	Mb2575	Y	Y	389439-390032c	389945-390325c	Y	Y		Rv2546	Rv2545	350564-351157	350271-350651	Y	Y	NONE				NONE				NONE					Rv2546	Rv2545	Mflv_5190	5533460-5533687	N	N	NONE				NONE				NONE
	Rv2548	Rv2547	2335844-2336437	2335707-2336063	Y	Y	Mb2578	Mb2577	Y	Y	388769-389362c	389143-389499	Y	Y		Rv2548	Rv2547	351234-351827	351097-351453	Y	Y	NONE				NONE				NONE					Rv2548	Rv2547	NONE				NONE				NONE				NONE
	Rv2549c	Rv2550c	2336927-2337430c	2337319-2337681c	Y	Y	Mb2579c	Mb2580c	Y	Y	387776-388279	387525-387887	Y	Y		Rv2549c	Rv2550c	352317-352820c	352709-353071c	Y	Y	NONE				NONE				NONE					Rv2549c	Rv2550c	NONE				NONE				NONE				NONE
	Rv2596	Rv2595	2392810-2393334	2392625-2392933	Y	Y	Mb2627	Mb2626	Y	Y	331860-332384c	332261-332569	Y	Y		Rv2596	Rv2595	1205970-1206494	1205785-1206093	Y	Y	NONE				NONE				NONE					Rv2596	Rv2595	NONE				2980641-2981261c	2981065-2981298c	N	N	NONE				NONE
	Rv2602	Rv2601A	2397477-2397980	2397266-2397553	Y	Y	Mb2634	Mb2633	Y	Y	327214-327717c	327641-327928c	Y	Y		Rv2602	Rv2601A	1210637-1211140	1210426-1210713	Y	Y	NONE				NONE				NONE					Rv2602	Rv2601A	NONE				NONE				NONE				NONE
	Rv2757c	Rv2758c	2526497-2527108c	2526910-2527560c	Y	Y	Mb2778c	Mb2779c	Y	Y	1782637-1783248	1782185-1782835	Y	Y		Rv2757c	Rv2758c	3011428-3012039c	3011841-3012491c	Y	Y	NONE				NONE				NONE					Rv2757c	Rv2758c	Mflv_5190	5533460-5533687	N	N	NONE				NONE				NONE
	Rv2759c	Rv2760c	2527202-2527612c	2527594-2527872c	Y	Y	Mb2780c	Mb2781c	Y	Y	1782133-1782543	1781873-1782151	Y	Y		Rv2759c	Rv2760c	3012133-3012543c	3012525-3012803c	Y	Y	NONE				NONE				NONE					Rv2759c	Rv2760c	NONE				4552410-4552838	4552038-4552409	N	N	NONE				NONE
	Rv2829c	Rv2830c	2594290-2594721c	2594679-2594915c	Y	Y	Mb2853c	Mb2854c	Y	Y	1716772-1717329	1716704-1716940	Y	Y		Rv2829c	Rv2830c	2088851-2089282	2088657-2088893	Y	Y	NONE				NONE				NONE					Rv2829c	Rv2830c	NONE				NONE				NONE				NONE
	Rv2863	Rv2862A	2632635-2633042	2632414-2632665	Y	Y	Mb2888	3131263-3131508	Y	Y	1678642-1679049c	1679019-1679270c	Y	Y		Rv2863	Rv2862A	1988232-1988639	1988011-1988262	Y	Y	NONE				NONE				NONE					Rv2863	Rv2862A	NONE				NONE				NONE				NONE
	Rv2872	Rv2871	2641034-2641495	2639878-2641065	Y	Y	Mb2897	Mb2896	Y	Y	1670188-1670649c	1670618-1671805c	Y	Y		Rv2872	Rv2871	1996631-1997092	1995475-1996662	Y	Y	NONE				NONE				NONE					Rv2872	Rv2871	Mflv_0928	Mflv_0929	N	N	2113398-2114027c	2113816-2114082c	Y	Y	NONE				NONE
	Rv3180c	Rv3181c	3012255-3012716c	3012692-3013255c	Y	Y	Mb3206c	Mb3207c	Y	Y	3186569-3187030	3186030-3186593	Y	Y		Rv3180c	Rv3181c	509763-510224	509224-509787	Y	Y	NONE				NONE				NONE					Rv3180c	Rv3181c	Mflv_3018	Mflv_3019	Y	N	NONE				NONE				MMAR_3166
	Rv3320c	Rv3321c	3167942-3168373c	3168374-3168619c	Y	Y	Mb3349c	Mb3350c	Y	Y	2787099-2787530	2786853-2787098	Y	Y		Rv3320c	Rv3321c	457234-457665c	457666-457911c	Y	Y	NONE				NONE				NONE					Rv3320c	Rv3321c	NONE				939334-939738	939110-939340	N	N	NONE				NONE
	Rv3384c	Rv3385c	3262239-3262643c	3262631-3262981c	Y	Y	Mb3416c	Mb3417c	Y	Y	2500932-2501405	2500732-2501013	Y	Y		Rv3384c	Rv3385c	941597-942001c	941989-942339c	Y	Y	NONE				NONE				NONE					Rv3384c	Rv3385c	Mflv_3210	NONE	N	N	2493912-2494535	2493580-2494128	N	N	NONE				NONE
	Rv3408	Rv3407	3289725-3290252	3289480-3289845	Y	Y	Mb3442	Mb3441	Y	Y	1933200-1933727c	1933607-1933972c	Y	Y		Rv3408	Rv3407	1539939-1540466	1539694-1540059	Y	Y	NONE				NONE				NONE					Rv3408	Rv3407	Mflv_3210	NONE	N	N	2493912-2494535	2493580-2494128	Y	N	NONE				NONE
	Rv3697c	Rv3697A	184537-185010c	184971-185198c	Y	Y	Mb3723c	4077590-4077811c	Y	Y	885115-885588	884927-885154	Y	Y		Rv3697c	Rv3697A	3602104-3602577c	3602538-3602765c	Y	Y	NONE				NONE				NONE					Rv3697c	Rv3697A	Mflv_0928	Mflv_0929	N	N	1712978-1713445c	NONE	N	N	NONE				NONE
MazF	Rv0456A	Rv0456B	3721015-3721296c	3721283-3721462c	Y	Y	Mb0465c	548366-548536c	Y	Y	3534231-3534512c	3534499-3534678c	Y	Y	MazF	Rv0456A	Rv0456B	3389973-3390254	3389807-3389986	Y	Y	NONE				NONE				NONE				MazF	Rv0456A	Rv0456B	NONE				NONE				NONE				NONE
	Rv0659c	Rv0660c	3929291-3929668c	3929586-3929846c	Y	Y	Mb0678c	Mb0679c	Y	Y	4269436-4269813	4269258-4269518	Y	Y		Rv0659c	Rv0660c	360763-361140c	361058-361318c	Y	Y	NONE				NONE				NONE					Rv0659c	Rv0660c	NONE				NONE				NONE				NONE
	Rv1102c	Rv1103c	707801-708163c	708112-708546c	Y	Y	Mb1132c	Mb1133c	Y	Y	3999116-3999409	3997386-3997820	Y	Y		Rv1102c	Rv1103c	2481501-2481863c	2481812-2482246c	Y	Y	NONE				NONE				NONE					Rv1102c	Rv1103c	NONE				NONE				ML2576	ML2577	Y	N	NONE
	Rv1495	Rv1494	1169899-1170273	1169579-1169959c	Y	Y	Mb1532	Mb1531	Y	Y	2343084-2343458c	2343398-2343778c	Y	Y		Rv1495	Rv1494	3640969-3641343	3640649-3641029	Y	Y	NONE				NONE				NONE					Rv1495	Rv1494	NONE				NONE				NONE				NONE
	Rv1942c	Rv1943c	1674937-1675317c	1675263-1675754c	Y	Y	Mb1977c	Mb1978c	Y	Y	1253159-1253539	1252722-1253213	Y	Y		Rv1942c	Rv1943c	1656270-1656650c	1656596-1657087c	Y	Y	NONE				NONE				NONE					Rv1942c	Rv1943c	NONE				NONE				ML0329	ML0330	Y	N	NONE
	Rv1991c	Rv1991A	1701880-1702224c	1702218-1702514c	Y	Y	Mb2014c	2213562-2213807c	Y	Y	1210381-1210725	1210091-1210387	Y	Y		Rv1991c	Rv1991A	4127431-4127775	4127141-4127437	Y	Y	NONE				NONE				NONE					Rv1991c	Rv1991A	NONE				NONE				ML2047	2436941-2437096	Y	N	NONE
	Rv2063A	Rv2063	1793615-1794034	1793389-1793631	Y	Y	2304961-2305380	Mb2089	Y	Y	1120991-1121410c	1121394-1121636c	Y	Y		Rv2063A	Rv2063	19745-20164	19519-19761	Y	Y	NONE				NONE				NONE					Rv2063A	Rv2063	NONE				NONE				NONE				NONE
	Rv2274c	Rv2274A	2014123-2014464c	2014474-2014722c	Y	Y	Mb2297c	2525796-2526041	Y	Y	184242-184583	183984-184232	Y	Y		Rv2274c	Rv2274A	4231844-4232185c	4232195-4232443	Y	Y	NONE				NONE				NONE					Rv2274c	Rv2274A	NONE				NONE				NONE				NONE
	Rv2801c	Rv2801A	2566493-2567005c	2566833-2567066c	Y	Y	Mb2824c	3067062-3067289	Y	Y	1742504-1743016	1742443-1742676	Y	Y		Rv2801c	Rv2801A	890952-891464	890891-891124	Y	Y	NONE				NONE				MAP_2085	2304985-2305197	Y	N		Rv2801c	Rv2801A	NONE				NONE				NONE				NONE
RelE	Rv1246c	Rv1247c	867181-867543c	867471-868193c	Y	Y	Mb1278c	Mb1279c	Y	Y	3837825-3838187	3837460-3837897	Y	Y	RelE	Rv1246c	Rv1247c	2126183-2126545	2125533-2126255	Y	Y	NONE				NONE				NONE				RelE	Rv1246c	Rv1247c	Mflv_3209	NONE	Y	N	NONE				ML1579	ML1578	N	N	NONE
	Rv2866	Rv2865	2635489-2635755	2635198-2635488	Y	Y	Mb2891	Mb2890	Y	Y	1675929-1676195c	1676196-1676486c	Y	Y		Rv2866	Rv2865	1991086-1991352	1990795-1991085	Y	Y	NONE				NONE				NONE					Rv2866	Rv2865	Mflv_3209	NONE	N	N	NONE				ML1579	ML1578	Y	Y	NONE
	Rv3358	Rv3357	3235361-3235645	3234228-3235391	Y	Y	Mb3393	Mb3392	Y	Y	1986402-1986686c	1986656-1987819c	Y	Y		Rv3358	Rv3357	1274029-1274313c	1274283-1275446	Y	Y	NONE				NONE				NONE					Rv3358	Rv3357	NONE				NONE				NONE				NONE
ParE	Rv1959c	Rv1960c	1683974-1684285c	1684267-1684635c	Y	Y	Mb1994c	Mb1995c	Y	Y	1244188-1244499	1243838-1244206	Y	Y	ParE	Rv1959c	Rv1960c	1665307-1665618c	1665600-1665968	Y	Y	NONE				NONE				NONE				ParE	Rv1959c	Rv1960c	NONE				75544-76227	NONE	Y	N	NONE				NONE
	Rv2142c	Rv2142A	1871306-1871653c	1871620-1871835c	Y	Y	Mb2166c	2193772-2194218	Y	Y	2923312-2923659	2923130-2923345	Y	Y		Rv2142c	Rv2142A	1709963-1710310c	1710277-1710492c	Y	Y	NONE				NONE				NONE					Rv2142c	Rv2142A	NONE				NONE				NONE				NONE
HigB	Rv1955	Rv1956	1681835-1682389	1682419-1682880	Y	Y	Mb1990	Mb1991	Y	Y	1246085-1246639c	1245594-1246055c			HigB	Rv1955	Rv1956	1663168-1663722	1663752-1664213	Y	Y	NONE				NONE				NONE				HigB	Rv1955	Rv1956	NONE				NONE				NONE				NONE
Novel	Rv0299	Rv0298	3537389-3537760	3537165-3537461	Y	Y	Mb0307	Mb0306	Y	Y	NONE	NONE	N/A	N/A	Novel	Rv0299	Rv0298	2225709-2226080	2225485-2225781	Y	Y	NONE				NONE				NONE				Novel	Rv0299	Rv0298	NONE				NONE				NONE				NONE
	Rv0910	Rv0909	4188376-4188879	4188212-4188439	Y	Y	Mb0934	Mb0933	Y	Y	2662861-2663364	2662661-2662924	Y	Y		Rv0910	Rv0909	2900833-2901336c	2901273-2901536	Y	Y	MAB_0966	MAB_0964	Y	Y	MAV_1033	MAV_1032	Y	Y	MAP_0845	MAP0844	Y	Y		Rv0910	Rv0909	Mflv_1760	Mflv_1759	Y	Y	5308120-5308587c	5308562-5309014c	Y	Y	ML2113	ML2114	Y	Y	MMAR_4619
	Rv1546	Rv1545	1230576-1231016	1230288-1230536	Y	Y	Mb1573	Mb1572	Y	Y	2274230-2274670c	2274832-2275080c	Y	Y		Rv1546	Rv1545	2332171-2332611	2331883-2332131	Y	Y	MAB_0966	MAB_0964	N	N	MAV_3225	NONE	Y	Y	MAP_1256	NONE	Y	Y		Rv1546	Rv1545	Mflv_4027	NONE	Y	N	2755838-2756278	NONE	Y	Y	ML1206	NONE	Y	Y	MMAR_2368
	Rv2653c	Rv2654c	NONE	NONE	N/A	N/A	NONE	NONE	N/A	N/A	NONE	NONE	N/A	N/A		Rv2653c	Rv2654c	121523-122134	121525-121731	Y	ND	NONE				NONE				NONE					Rv2653c	Rv2654c	NONE				NONE				NONE				NONE
[truncated: 33 more columns]
